# Supplementary material for: Rhizosphere Microbiome and Phenolic Acid Exudation of the Healthy and Diseased American Ginseng Were Modulated by the Cropping History
Source: Plants (Basel). 2023 Aug 19;12(16):2993. doi: 10.3390/plants12162993 (PMC10459672; doi:10.3390/plants12162993)
Supplement: Supplementary file 1 [file plants-12-02993-s001.zip]

Archive with 1 entries (1 files):
- plants-2546064-supplementary.pdf
